# Supplementary material for: Overexpression of Krüppel-Like Factor 9 Enhances the Antitumor Properties of Paclitaxel in Malignant Melanoma-Derived Cell Lines
Source: Pharmaceuticals (Basel). 2023 Apr 6;16(4):557. doi: 10.3390/ph16040557 (PMC10144003; doi:10.3390/ph16040557)
Supplement: Supplementary file 1 [file pharmaceuticals-16-00557-s001.zip]

Archive with 1 entries (1 files):
- pharmaceuticals-2244989-supplementary.pdf
